# Supplementary material for: Genome-Wide Identification and Characterization of TCP Genes in Eight Prunus Species and Their Expression Patterns Under Cold Stress in P. tenella var. tenella
Source: Genes (Basel). 2024 Nov 8;15(11):1443. doi: 10.3390/genes15111443 (PMC11593384; doi:10.3390/genes15111443)
Supplement: Supplementary file 1 [file genes-15-01443-s001.zip]

Archive with 7 entries (7 files):
- 10.29/Figure S1.jpg
- 10.29/Figure S2.jpg
- 10.29/Figure S3.jpg
- 10.29/Supplementary Data S1.txt
- 10.29/Table S1.xlsx
- 10.29/Table S2.xlsx
- 10.29/Table S3.xlsx
