# Supplementary material for: Genome-Wide Identification and Characterization of TCP Genes in Eight Prunus Species and Their Expression Patterns Under Cold Stress in P. tenella var. tenella
Source: Genes (Basel). 2024 Nov 8;15(11):1443. doi: 10.3390/genes15111443 (PMC11593384; doi:10.3390/genes15111443)
Supplement: Supplementary file 1 [file genes-15-01443-s001.zip › 10.29/Table S1.xlsx]

## Sheet: Sheet1
Primer names	Primers sequences
PnaTCP3-F	AAGGGAGGTGAAGTTAGCGG
PnaTCP3-R	CGCTAGGGTTTTCCAGCTCA
PnaTCP4-F	GCCCCAATTCCCATGAAACCT
PnaTCP4-R	TGATGAGAAGGTTGTGGGCAG
PnaTCP6-F	CCCTCTACGCAACCACGAAG
PnaTCP6-R	GGATTGCTGGGAGTGCTGAC
PnaTCP8-F	GGAGGAAAGGACAGGCACAG
PnaTCP8-R	AGCAGTGGGTACAGAAAGCC
PnaTCP9-F	AGCAGCGTTTATGCTAGGAGG
PnaTCP9-R	AAGGGTTCCCCATCTCTGGT
PnaTCP14-F	ACAACGGAACGACATCACCA
PnaTCP14-R	GCGGAAGGGACCATGAAGAA
PnaTCP16-F	CGGTATGCTTGTCCTCCTCC
PnaTCP16-R	AATTTGGCGGAGTTGGGCTT
PnaTCP17-F	CCCCGTTTCCGTTGTTGTTG
PnaTCP17-R	GATCAAGACGACGACGGAGG
PnaTCP19-F	ATGTGGGTGATCGGAAAGGC
PnaTCP19-R	CAAGAGTTGTCCACCCCCAA
PP2A-F	AGGGTTCGGCTCGCAATAATAGA
PP2A-R	AGCAGCAGCATCACGAATTGAGTAG
