# Supplementary material for: Genome-Wide Identification and Characterization of TCP Genes in Eight Prunus Species and Their Expression Patterns Under Cold Stress in P. tenella var. tenella
Source: Genes (Basel). 2024 Nov 8;15(11):1443. doi: 10.3390/genes15111443 (PMC11593384; doi:10.3390/genes15111443)
Supplement: Supplementary file 1 [file genes-15-01443-s001.zip › 10.29/Table S2.xlsx]

## Sheet: Table S1
Protein ID	Gene ID	MW	Protein (AA)	pI	Instability index	Aliphatic index	GRAVY	Subcellular
		(kDa)						localization
ZH00573	PtTCP1	29.671	886	9.13	46.07	57.84	−0.679	Nucleus
ZH02330	PtTCP2	28.49	951	4.63	54.95	68.69	−0.519	Nucleus
ZH02836	PtTCP3	45.111	700	5.71	55.19	59.65	−0.605	Nucleus
ZH03121	PtTCP4	44.362	921	6.57	43.82	57.28	−0.884	Nucleus
ZH05536	PtTCP5	63.849	897	5.93	70.06	51.58	−0.771	Nucleus
ZH07990	PtTCP6	24.803	611	5.63	70.1	72.02	−0.59	Nucleus
ZH09204	PtTCP7	32.538	901	9.56	67.35	64.87	−0.706	Nucleus
ZH09695	PtTCP8	41.406	654	6.09	49.5	66.7	−0.78	Nucleus
ZH09849	PtTCP9	46.999	808	5.28	58.61	62.71	−0.752	Nucleus
ZH11204	PtTCP10	40.503	640	8.62	47.93	55.32	−0.744	Nucleus
ZH14857	PtTCP11	53.967	756	4.83	54.76	55.95	−0.881	Nucleus
ZH15080	PtTCP12	33.152	582	6.43	76.72	60.38	−1.038	Nucleus
ZH15978	PtTCP13	39.812	619	5.61	48.77	61.13	−0.474	Nucleus
ZH17154	PtTCP14	31.647	677	5.86	57.24	69.66	−0.406	Nucleus
ZH24921	PtTCP15	38.594	609	5.91	52.63	62.69	−0.45	Chloroplast
ZH25906	PtTCP16	44.372	696	7.81	64.42	55.65	−0.725	Nucleus
ZH26034	PtTCP17	42.839	696	6.07	53.26	56.35	−0.903	Nucleus
ZH26117	PtTCP18	53.008	642	4.93	60.42	60.17	−0.969	Nucleus
Prudul26A012705P1	Prudul26A012705	54.4622	501	7.58	52.92	56.37	-0.902	Chloroplast
Prudul26A012705P2	Prudul26A012705	56.4704	520	6.91	52.55	57.88	-0.842	Nucleus
Prudul26A017391P1	Prudul26A017391	47.4919	424	8.04	58.27	63.28	-0.77	Nucleus
Prudul26A019826P1	Prudul26A019826	55.8936	502	8.38	48.23	54.62	-0.922	Nucleus
Prudul26A026577P1	Prudul26A026577	53.353	466	6.27	57.97	61.74	-0.948	Nucleus
Prudul26A002291P1	Prudul26A002291	44.3537	414	6.96	64.42	55.19	-0.733	Nucleus
Prudul26A015957P1	Prudul26A015957	63.4673	605	8.14	69.71	51.75	-0.755	Nucleus
Prudul26A020756P1	Prudul26A020756	44.9327	425	7	55.88	59.55	-0.612	Nucleus
Prudul26A001993P1	Prudul26A001993	29.9811	284	9.51	46.69	57.43	-0.712	Nucleus
Prudul26A019133P1	Prudul26A019133	41.0487	380	6.32	49.22	56.03	-0.739	Nucleus
Prudul26A031139P1	Prudul26A031139	28.4878	267	9.51	53.19	69.06	-0.509	Nucleus
Prudul26A018894P1	Prudul26A018894	32.6272	287	6.19	75.56	63.94	-0.931	Nucleus
Prudul26A015861P1	Prudul26A015861	33.3521	310	9.02	63.75	63.61	-0.755	Nucleus
Prudul26A020230P1	Prudul26A020230	31.6237	296	6.32	55.39	69.02	-0.409	Nucleus
Prudul26A018526P1	Prudul26A018526	38.6808	373	6.32	52.5	62.52	-0.458	Nucleus
Prudul26A027313P1	Prudul26A027313	47.3267	436	6.66	49	58.92	-0.678	Nucleus
Prudul26A017670P1	Prudul26A017670	24.6715	227	6.25	70.53	68.46	-0.639	Nucleus
Prudul26A012015P1	Prudul26A012015	39.524	380	6.4	48.99	65.29	-0.417	Nucleus
Prudul26A004445P1	Prudul26A004445	41.3444	376	6.46	50.07	66.7	-0.775	Nucleus
Prudul26A005421P1	Prudul26A005421	42.1522	380	8	54.35	58.26	-0.881	Nucleus
Prudul26A017429P1	Prudul26A017429	50.3553	463	6.33	52.3	85.94	-0.186	Chloroplast
Pfe01g3414	Pfe01g3414	55.9125	502	8.43	47.93	54.62	-0.931	Nucleus
Pfe03g2673	Pfe03g2673	46.8792	419	8.48	55.48	62.65	-0.768	Nucleus
Pfe04g0797	Pfe04g0797	54.387	500	7.57	53	56.48	-0.905	Nucleus
Pfe05g2223	Pfe05g2223	53.6232	468	6.27	59.73	60.64	-0.984	Nucleus
Pfe01g6070	Pfe01g6070	63.1029	603	8.13	70.64	51.44	-0.755	Nucleus
Pfe01g3094	Pfe01g3094	44.9858	425	7.33	55.58	59.79	-0.615	Nucleus
Pfe01g0692	Pfe01g0692	29.5686	281	9.25	46.1	58.04	-0.679	Nucleus
Pfe03g1359	Pfe03g1359	41.2849	382	6.4	49.17	55.73	-0.752	Nucleus
Pfe01g2531	Pfe01g2531	28.4878	267	9.51	53.19	69.06	-0.509	Nucleus
Pfe04g0543	Pfe04g0543	32.4988	286	6.19	74.06	58.36	-1.015	Nucleus
Pfe03g3351	Pfe03g3351	33.3521	310	9.02	63.75	63.61	-0.755	Nucleus
Pfe02g1954	Pfe02g1954	31.6208	296	6.77	56.59	70	-0.394	Nucleus
Pfe05g0981	Pfe05g0981	38.8361	373	6.61	53.4	62.79	-0.471	Nucleus
Pfe04g1655	Pfe04g1655	47.7282	439	6.69	48.67	58.29	-0.697	Nucleus
Pfe02g3230	Pfe02g3230	39.7261	382	6.4	46.78	62.91	-0.43	Nucleus
Pfe03g2807	Pfe03g2807	41.4076	376	6.7	49.1	65.66	-0.779	Nucleus
Pfe05g2120	Pfe05g2120	42.1841	381	7.43	53.8	55.8	-0.89	Nucleus
Pfe03g1497	Pfe03g1497	15.0087	145	5.27	48.99	70.76	-0.332	Chloroplast
Pfe07g1171	Pfe07g1171	50.5426	463	7.09	52.26	86.16	-0.199	Chloroplast
Pka01g3203	Pka01g3203	56.1448	504	8.43	47.72	54.4	-0.925	Nucleus
Pka03g2505	Pka03g2505	47.0544	419	8.29	57.2	61.48	-0.776	Nucleus
Pka04g0763	Pka04g0763	54.8405	504	7.57	52.36	56.03	-0.922	Nucleus
Pka05g2145	Pka05g2145	53.5572	467	6.32	60.55	61.61	-0.972	Nucleus
Pka05g1919	Pka05g1919	44.3537	414	6.96	64.42	55.19	-0.733	Nucleus
Pka01g5780	Pka01g5780	63.5654	608	8.66	70.28	51.35	-0.759	Nucleus
Pka01g2892	Pka01g2892	44.9468	425	7	54.62	59.55	-0.613	Nucleus
Pka01g0660	Pka01g0660	29.5686	281	9.25	46.1	58.04	-0.679	Nucleus
Pka03g1263	Pka03g1263	41.2489	382	6.33	48.63	55.73	-0.756	Nucleus
Pka01g2360	Pka01g2360	28.4738	267	9.51	52.87	68.69	-0.517	Nucleus
Pka04g0520	Pka04g0520	31.1654	275	6.31	74.38	60	-0.982	Nucleus
Pka03g3171	Pka03g3171	33.2149	309	9.02	64.55	63.82	-0.747	Nucleus
Pka02g1682	Pka02g1682	31.6238	296	7.15	55.54	70	-0.391	Chloroplast
Pka05g0942	Pka05g0942	38.8661	373	6.61	53.17	62.52	-0.478	Nucleus
Pka04g1579	Pka04g1579	47.7682	439	6.71	48.74	58.29	-0.701	Nucleus
Pka06g2436	Pka06g2436	20.7013	192	9.63	62.59	73.8	-0.506	Nucleus
Pka02g2895	Pka02g2895	39.578	380	6.4	47.51	63.24	-0.432	Nucleus
Pka03g2634	Pka03g2634	41.4206	376	6.7	49.27	65.4	-0.78	Nucleus
Pka05g2052	Pka05g2052	42.3664	382	7.41	53.61	55.65	-0.874	Nucleus
Pka07g1151	Pka07g1151	50.5356	463	6.52	52.82	87	-0.19	Chloroplast
Pmi01g3345	Pmi01g3345	55.9016	502	7.75	47.59	55.4	-0.904	Nucleus
Pmi04g0798	Pmi04g0798	54.316	500	7.56	52.53	56.48	-0.898	Nucleus
Pmi03g2636	Pmi03g2636	46.9503	419	8.48	56.53	62.65	-0.775	Nucleus
Pmi05g2237	Pmi05g2237	53.5672	467	6.39	56.81	60.77	-0.974	Nucleus
Pmi05g2009	Pmi05g2009	44.3537	414	6.96	64.42	55.19	-0.733	Nucleus
Pmi01g6052	Pmi01g6052	63.3992	606	8.14	70.66	51.35	-0.757	Nucleus
Pmi01g3041	Pmi01g3041	44.9468	425	7	55.07	59.55	-0.612	Nucleus
Pmi01g0695	Pmi01g0695	29.5686	281	9.25	46.1	58.04	-0.679	Nucleus
Pmi03g1345	Pmi03g1345	40.6322	376	6.26	47.43	56.62	-0.728	Nucleus
Pmi01g2509	Pmi01g2509	28.4878	267	9.51	53.19	69.06	-0.509	Nucleus
Pmi04g0558	Pmi04g0558	32.6011	287	6.19	74.03	62.58	-0.949	Nucleus
Pmi04g1663	Pmi04g1663	47.9764	441	6.71	49.61	59.14	-0.703	Nucleus
Pmi02g1778	Pmi02g1778	31.6208	296	6.77	56.59	70	-0.394	Nucleus
Pmi05g1002	Pmi05g1002	38.8351	374	6.32	52.32	63.66	-0.448	Nucleus
Pmi06g2525	Pmi06g2525	24.7576	227	6.11	68.05	71.45	-0.604	Nucleus
Pmi02g3011	Pmi02g3011	39.4639	378	6.4	47.06	63.57	-0.432	Nucleus
Pmi03g2773	Pmi03g2773	41.3746	376	6.7	49.47	66.2	-0.766	Nucleus
Pmi05g2148	Pmi05g2148	41.048	371	7.4	52.66	58.36	-0.844	Nucleus
Pmi07g1266	Pmi07g1266	50.4715	463	6.38	51.31	86.78	-0.191	Chloroplast
PmuVar_Chr2_2640	PmuVar_Chr2_2640	55.7244	502	8.62	48.24	56.35	-0.882	Nucleus
PmuVar_Chr3_0867	PmuVar_Chr3_0867	59.9967	547	7.55	52.25	58.04	-0.847	Nucleus
PmuVar_Chr4_2658	PmuVar_Chr4_2658	46.7531	416	8.48	57.37	64.01	-0.769	Nucleus
PmuVar_Chr7_1385	PmuVar_Chr7_1385	53.224	465	6.34	58.66	62.71	-0.944	Nucleus
PmuVar_Chr7_1128	PmuVar_Chr7_1128	44.4888	415	6.96	63.8	54.12	-0.735	Nucleus
PmuVar_Chr2_0118	PmuVar_Chr2_0118	60.4904	580	7.25	64.84	54.16	-0.616	Nucleus
PmuVar_Chr2_2919	PmuVar_Chr2_2919	44.9778	425	7	55.31	59.55	-0.616	Nucleus
PmuVar_Chr2_4255	PmuVar_Chr2_4255	29.3754	280	8.86	47.02	58.61	-0.651	Nucleus
PmuVar_Chr2_3457	PmuVar_Chr2_3457	28.7391	269	9.51	53.9	68.55	-0.53	Nucleus
PmuVar_Chr4_0534	PmuVar_Chr4_0534	40.8114	377	6.26	47.08	56.21	-0.745	Nucleus
PmuVar_Chr3_0590	PmuVar_Chr3_0590	23.8793	212	6.45	63.71	62.64	-0.841	Nucleus
PmuVar_Chr5_1889	PmuVar_Chr5_1889	32.4327	302	7.12	52.81	69.24	-0.424	Chloroplast
PmuVar_Chr4_1948	PmuVar_Chr4_1948	104.851	966	6.53	40.41	90.86	0.128	Plasma membrane
PmuVar_Chr7_0068	PmuVar_Chr7_0068	38.5857	372	5.9	55.06	62.66	-0.448	Nucleus
PmuVar_Chr3_1845	PmuVar_Chr3_1845	73.1022	657	6.66	56.44	61.4	-0.812	Nucleus
PmuVar_Chr5_3217	PmuVar_Chr5_3217	100.82	932	6.48	43.32	87.54	-0.056	Cytoplasm
PmuVar_Chr4_2503	PmuVar_Chr4_2503	41.4366	376	6.59	51.08	65.93	-0.781	Nucleus
PmuVar_Chr7_1285	PmuVar_Chr7_1285	62.4774	582	6.99	47.55	56.51	-0.664	Nucleus
PmuVar_Chr8_1779	PmuVar_Chr8_1779	50.6266	463	6.18	50.79	84.67	-0.22	Chloroplast
PruarM.4G093900.t2.p1_1	PruarM.4G093900	62.3616	574	6.72	51.95	67.39	-0.669	Nucleus
PruarM.1G500500.t1.p1_1	PruarM.1G500500	47.4824	425	8.91	46.86	56.02	-0.948	Nucleus
PruarM.4G093900.t1.p1_1	PruarM.4G093900	75.8448	699	6.62	48.34	68.45	-0.525	Nucleus
PruarM.3G344100.t1.p1_1	PruarM.3G344100	46.7993	417	8.62	56.16	63.41	-0.761	Nucleus
PruarM.5G254100.t1.p1_1	PruarM.5G254100	44.3537	414	6.96	64.42	55.19	-0.733	Nucleus
PruarM.1G795400.t1.p1_1	PruarM.1G795400	63.8757	611	8.13	71.58	51.41	-0.763	Nucleus
PruarM.1G463200.t1.p1_1	PruarM.1G463200	46.2802	437	6.79	55.96	59.7	-0.63	Nucleus
PruarM.5G279500.t1.p1_1	PruarM.5G279500	32.3672	280	6.06	60.5	65.14	-0.84	Nucleus
PruarM.3G170100.t1.p1_1	PruarM.3G170100	34.2724	316	6.14	42.58	60.32	-0.702	Nucleus
PruarM.1G394800.t1.p1_1	PruarM.1G394800	28.7301	269	9.51	55.33	68.55	-0.531	Nucleus
PruarM.4G061000.t1.p1_1	PruarM.4G061000	32.679	288	6.19	74.32	59.65	-0.99	Nucleus
PruarM.2G306400.t1.p1_1	PruarM.2G306400	31.6548	296	6.77	57.04	69.66	-0.4	Nucleus
PruarM.5G133900.t1.p1_1	PruarM.5G133900	38.5947	371	5.73	53.78	63.61	-0.451	Nucleus
PruarM.4G207100.t1.p1_1	PruarM.4G207100	61.8215	552	9.4	55.47	65.11	-0.771	Nucleus
PruarM.2G459000.t1.p1_1	PruarM.2G459000	39.7672	383	6.33	51.66	64.54	-0.402	Nucleus
PruarM.3G360200.t1.p1_1	PruarM.3G360200	41.3085	376	6.43	52.07	65.66	-0.763	Nucleus
PruarM.5G268800.t1.p1_1	PruarM.5G268800	42.966	387	7.15	53.06	56.18	-0.912	Nucleus
PruarM.7G204600.t2.p1_1	PruarM.7G204600	49.5754	454	6.17	49.85	86.34	-0.211	Chloroplast
PruarM.7G204600.t1.p1_1	PruarM.7G204600	50.5235	463	6.03	50.49	86.57	-0.194	Chloroplast
PQP93642.1	Pyn_10915	31.2702	285	8.34	49.4	62.46	-0.972	Nucleus
PQQ17099.1	Pyn_27820	46.602	418	7.66	54.1	64.16	-0.74	Nucleus
PQP93248.1	Pyn_22774	39.7283	350	8.53	58.6	63.03	-0.895	Nucleus
PQQ19579.1	Pyn_07395	44.7093	423	7.05	58.5	59.15	-0.633	Nucleus
PQM40603.1	Pyn_36116	44.6033	423	7.01	57.49	59.39	-0.617	Nucleus
PQP99671.1	Pyn_18199	29.5997	282	8.86	48.69	58.55	-0.66	Nucleus
PQQ12916.1	Pyn_35321	22.1828	216	11.22	57.72	52.96	-0.586	Nucleus
PQQ03731.1	Pyn_29378	29.6224	274	9.38	52.91	74.45	-0.379	Nucleus
PQQ10148.1	Pyn_32325	28.5459	267	9.51	55.35	70.15	-0.493	Nucleus
PQP98201.1	Pyn_30676	29.9984	275	8.61	34.05	72.11	-0.552	Chloroplast
PQQ18791.1	Pyn_24732	41.2508	381	6.16	49.12	55.85	-0.762	Nucleus
PQP94470.1	Pyn_35378	37.7011	351	8.95	58.57	67.58	-0.564	Nucleus
PQP92866.1	Pyn_37002	31.4615	294	7.15	57.01	70.78	-0.42	Nucleus
PQQ14267.1	Pyn_19577	50.9769	487	7.67	46.86	64.25	-0.399	Chloroplast
PQQ02202.1	Pyn_25954	39.0974	374	6.32	54.1	63.37	-0.466	Nucleus
PQQ21124.1	Pyn_21035	24.0588	220	6.49	68.17	68.86	-0.659	Nucleus
PQP93844.1	Pyn_37196	48.6174	446	7.51	51.84	60.67	-0.658	Nucleus
PQM42505.1	Pyn_37949	39.7942	382	6.4	47.44	63.69	-0.423	Nucleus
PQM36679.1	Pyn_25455	35.3889	318	7.43	52.15	57.01	-0.834	Nucleus
PQM42156.1	Pyn_18860	42.8419	388	7.48	52.61	54.51	-0.86	Nucleus
PQM34907.1	Pyn_21333	28.3697	248	7.08	65.83	58.27	-0.938	Nucleus
PQQ20135.1	Pyn_05125	50.7758	465	6.57	52.56	87.46	-0.201	Chloroplast
