# Supplementary material for: Genome-Wide Identification and Characterization of TCP Genes in Eight Prunus Species and Their Expression Patterns Under Cold Stress in P. tenella var. tenella
Source: Genes (Basel). 2024 Nov 8;15(11):1443. doi: 10.3390/genes15111443 (PMC11593384; doi:10.3390/genes15111443)
Supplement: Supplementary file 1 [file genes-15-01443-s001.zip › 10.29/Table S3.xlsx]

## Sheet: Table S2
					Gene ID	Type
	gene pairs				Pfe01g0692	Dispersed
Prudul26A019826P1	rna-ALMOND_2B019826	gene-ALMOND_2B017391	WGD or Segmental		Pfe01g2531	WGD or Segmental
PQQ18791.1	gnl|WGS:PJQY|mrna.Pyn_24732	gnl|WGS:PJQY|mrna.Pyn_06597	WGD or Segmental		Pfe01g3094	WGD or Segmental
PQM42505.1	gnl|WGS:PJQY|mrna.Pyn_37949	gnl|WGS:PJQY|mrna.Pyn_07551	WGD or Segmental		Pfe01g3414	WGD or Segmental
PQQ12916.1	gnl|WGS:PJQY|mrna.Pyn_35321	gnl|WGS:PJQY|mrna.Pyn_18199	WGD or Segmental		Pfe01g6070	Dispersed
PQM42156.1	gnl|WGS:PJQY|mrna.Pyn_18860	gnl|WGS:PJQY|mrna.Pyn_25455	WGD or Segmental		Pfe02g1954	WGD or Segmental
PQM42156.1	gnl|WGS:PJQY|mrna.Pyn_18860	gnl|WGS:PJQY|mrna.Pyn_25455	WGD or Segmental		Pfe02g3230	WGD or Segmental
PQQ14267.1	gnl|WGS:PJQY|mrna.Pyn_19577	gnl|WGS:PJQY|mrna.Pyn_25954	WGD or Segmental		Pfe03g0993	Dispersed
PQQ10148.1	gnl|WGS:PJQY|mrna.Pyn_32325	gnl|WGS:PJQY|mrna.Pyn_29378	WGD or Segmental		Pfe03g1359	WGD or Segmental
PQQ03731.1	gnl|WGS:PJQY|mrna.Pyn_29378	gnl|WGS:PJQY|mrna.Pyn_35378	WGD or Segmental		Pfe03g1497	Dispersed
	Pfe02g1954	Pfe02g3230	WGD or Segmental		Pfe03g2673	WGD or Segmental
	Pfe01g3414	Pfe03g2673	WGD or Segmental		Pfe03g2807	WGD or Segmental
	Pfe01g2531	Pfe03g3351	WGD or Segmental		Pfe03g3351	WGD or Segmental
	Pfe03g1359	Pfe04g1655	WGD or Segmental		Pfe04g0543	WGD or Segmental
	Pfe04g0543	Pfe04g1655	WGD or Segmental		Pfe04g0797	Dispersed
	Pfe02g3230	Pfe05g0981	WGD or Segmental		Pfe04g1655	WGD or Segmental
	Pfe01g3094	Pfe05g1979	WGD or Segmental		Pfe05g0981	WGD or Segmental
	Pfe03g2807	Pfe05g2120	WGD or Segmental		Pfe05g2120	WGD or Segmental
	Pka02g1682	Pka02g2895	WGD or Segmental		Pfe05g2223	WGD or Segmental
	Pka01g3203	Pka03g2505	WGD or Segmental		Pfe07g1171	WGD or Segmental
	Pka01g2360	Pka03g3171	WGD or Segmental		Pka01g0660	Dispersed
	Pka04g0520	Pka04g1579	WGD or Segmental		Pka01g2360	WGD or Segmental
	Pka02g2895	Pka05g0942	WGD or Segmental		Pka01g2892	WGD or Segmental
	Pka01g2892	Pka05g1919	WGD or Segmental		Pka01g3203	WGD or Segmental
	Pka03g2634	Pka05g2052	WGD or Segmental		Pka01g5780	Dispersed
	Pmi02g1778	Pmi02g3011	WGD or Segmental		Pka02g1682	WGD or Segmental
	Pmi01g3345	Pmi03g2636	WGD or Segmental		Pka02g2895	WGD or Segmental
	Pmi01g2509	Pmi03g3335	WGD or Segmental		Pka03g1263	Dispersed
	Pmi04g0558	Pmi04g1663	WGD or Segmental		Pka03g2505	WGD or Segmental
	Pmi02g3011	Pmi05g1002	WGD or Segmental		Pka03g2634	WGD or Segmental
	Pmi01g3041	Pmi05g2009	WGD or Segmental		Pka03g3171	WGD or Segmental
	Pmi03g2773	Pmi05g2148	WGD or Segmental		Pka04g0520	WGD or Segmental
	PmuVar_Chr3_0590	PmuVar_Chr4_0534	WGD or Segmental		Pka04g0763	Dispersed
	PmuVar_Chr3_1845	PmuVar_Chr4_0534	WGD or Segmental		Pka04g1579	WGD or Segmental
	PmuVar_Chr2_3457	PmuVar_Chr4_1948	WGD or Segmental		Pka05g0942	WGD or Segmental
	PmuVar_Chr2_2640	PmuVar_Chr4_2658	WGD or Segmental		Pka05g1919	WGD or Segmental
	PmuVar_Chr5_1889	PmuVar_Chr5_3217	WGD or Segmental		Pka05g2052	WGD or Segmental
	PmuVar_Chr5_3217	PmuVar_Chr7_0068	WGD or Segmental		Pka05g2145	WGD or Segmental
	PmuVar_Chr2_2919	PmuVar_Chr7_1128	WGD or Segmental		Pka06g2436	Dispersed
	PmuVar_Chr4_2503	PmuVar_Chr7_1285	WGD or Segmental		Pka07g1151	WGD or Segmental
	PruarM.1G394800.t1.p1	PruarM.2G306400.t1.p1	WGD or Segmental		Pmi01g0695	Dispersed
	PruarM.2G306400.t1.p1	PruarM.2G459000.t1.p1	WGD or Segmental		Pmi01g2509	WGD or Segmental
	PruarM.1G500500.t1.p1	PruarM.3G344100.t1.p1	WGD or Segmental		Pmi01g3041	WGD or Segmental
	PruarM.4G061000.t1.p1	PruarM.4G207100.t1.p1	WGD or Segmental		Pmi01g3345	WGD or Segmental
	PruarM.2G459000.t1.p1	PruarM.5G133900.t1.p1	WGD or Segmental		Pmi01g6052	Dispersed
	PruarM.1G463200.t1.p1	PruarM.5G254100.t1.p1	WGD or Segmental		Pmi02g1778	WGD or Segmental
	PruarM.3G360200.t1.p1	PruarM.5G268800.t1.p1	WGD or Segmental		Pmi02g3011	WGD or Segmental
Prudul26A020756P1	rna-ALMOND_2B020756-2	rna-ALMOND_2B002291	WGD or Segmental		Pmi03g1345	Dispersed
Prudul26A004445P1	rna-ALMOND_2B004445	rna-ALMOND_2B005421	WGD or Segmental		Pmi03g2636	WGD or Segmental
Prudul26A020230P1	rna-ALMOND_2B020230	rna-ALMOND_2B012015	WGD or Segmental		Pmi03g2773	WGD or Segmental
Prudul26A031139P1	rna-ALMOND_2B031139	rna-ALMOND_2B015861	WGD or Segmental		Pmi04g0558	WGD or Segmental
Prudul26A012015P1	rna-ALMOND_2B012015	rna-ALMOND_2B018526	WGD or Segmental		Pmi04g0798	Dispersed
Prudul26A019133P1	rna-ALMOND_2B019133	rna-ALMOND_2B027313	WGD or Segmental		Pmi04g1663	WGD or Segmental
Prudul26A018894P1	rna-ALMOND_2B018894	rna-ALMOND_2B027313	WGD or Segmental		Pmi05g1002	WGD or Segmental
PQQ19579.1	gnl|WGS:PJQY|mrna.Pyn_07395	gnl|WGS:PJQY|mrna.Pyn_36116	WGD or Segmental		Pmi05g2009	WGD or Segmental
	ZH02330.t1	ZH09204.t1	WGD or Segmental		Pmi05g2148	WGD or Segmental
	ZH02330.t1	ZH09204.t1	WGD or Segmental		Pmi05g2237	WGD or Segmental
	ZH03121.t1	ZH09849.t1	WGD or Segmental		Pmi06g2525	Dispersed
	ZH03121.t1	ZH09849.t1	WGD or Segmental		Pmi07g1266	WGD or Segmental
	ZH11204.t1	ZH15080.t1	WGD or Segmental		PmuVar_Chr2_0118	Dispersed
	ZH11204.t1	ZH15080.t1	WGD or Segmental		PmuVar_Chr2_2640	WGD or Segmental
	ZH15978.t1	ZH17154.t1	WGD or Segmental		PmuVar_Chr2_2919	WGD or Segmental
	ZH15978.t1	ZH17154.t1	WGD or Segmental		PmuVar_Chr2_3457	WGD or Segmental
	ZH17154.t1	ZH24921.t1	WGD or Segmental		PmuVar_Chr2_4255	Dispersed
	ZH17154.t1	ZH24921.t1	WGD or Segmental		PmuVar_Chr3_0590	WGD or Segmental
	ZH02836.t1	ZH25906.t1	WGD or Segmental		PmuVar_Chr3_0867	Dispersed
	ZH02836.t1	ZH25906.t1	WGD or Segmental		PmuVar_Chr3_1845	WGD or Segmental
	ZH09695.t1	ZH26034.t1	WGD or Segmental		PmuVar_Chr4_0534	WGD or Segmental
	ZH09695.t1	ZH26034.t1	WGD or Segmental		PmuVar_Chr4_1948	WGD or Segmental
					PmuVar_Chr4_2503	WGD or Segmental
					PmuVar_Chr4_2658	WGD or Segmental
					PmuVar_Chr5_1889	WGD or Segmental
					PmuVar_Chr5_3217	WGD or Segmental
					PmuVar_Chr7_0068	WGD or Segmental
					PmuVar_Chr7_1128	WGD or Segmental
					PmuVar_Chr7_1285	WGD or Segmental
					PmuVar_Chr7_1385	WGD or Segmental
					PmuVar_Chr8_1779	WGD or Segmental
					PQM34907.1	Dispersed
					PQM36679.1	WGD or Segmental
					PQM40603.1	WGD or Segmental
					PQM42156.1	WGD or Segmental
					PQM42505.1	WGD or Segmental
					PQP92866.1	Dispersed
					PQP93248.1	Dispersed
					PQP93642.1	Dispersed
					PQP93844.1	WGD or Segmental
					PQP94470.1	WGD or Segmental
					PQP98201.1	Dispersed
					PQP99671.1	WGD or Segmental
					PQQ02202.1	WGD or Segmental
					PQQ03731.1	WGD or Segmental
					PQQ10148.1	WGD or Segmental
					PQQ12916.1	WGD or Segmental
					PQQ14267.1	WGD or Segmental
					PQQ17099.1	Dispersed
					PQQ18791.1	WGD or Segmental
					PQQ19579.1	WGD or Segmental
					PQQ20135.1	Dispersed
					PQQ21124.1	Dispersed
					PruarM.1G394800.t1.p1	WGD or Segmental
					PruarM.1G463200.t1.p1	WGD or Segmental
					PruarM.1G500500.t1.p1	WGD or Segmental
					PruarM.1G795400.t1.p1	Dispersed
					PruarM.2G306400.t1.p1	WGD or Segmental
					PruarM.2G459000.t1.p1	WGD or Segmental
					PruarM.3G170100.t1.p1	Dispersed
					PruarM.3G344100.t1.p1	WGD or Segmental
					PruarM.3G360200.t1.p1	WGD or Segmental
					PruarM.4G061000.t1.p1	WGD or Segmental
					PruarM.4G093900.t1.p1	Dispersed
					PruarM.4G207100.t1.p1	WGD or Segmental
					PruarM.5G133900.t1.p1	WGD or Segmental
					PruarM.5G254100.t1.p1	WGD or Segmental
					PruarM.5G268800.t1.p1	WGD or Segmental
					PruarM.5G279500.t1.p1	WGD or Segmental
					PruarM.7G204600.t1.p1	WGD or Segmental
					Prudul26A001993P1	Dispersed
					Prudul26A002291P1	WGD or Segmental
					Prudul26A004445P1	WGD or Segmental
					Prudul26A005421P1	WGD or Segmental
					Prudul26A012015P1	WGD or Segmental
					Prudul26A012705P1	Tandem
					Prudul26A012705P2	Tandem
					Prudul26A015861P1	WGD or Segmental
					Prudul26A015957P1	Dispersed
					Prudul26A017391P1	WGD or Segmental
					Prudul26A017429P1	WGD or Segmental
					Prudul26A017670P1	Dispersed
					Prudul26A018526P1	WGD or Segmental
					Prudul26A018894P1	WGD or Segmental
					Prudul26A019133P1	WGD or Segmental
					Prudul26A019826P1	WGD or Segmental
					Prudul26A020230P1	WGD or Segmental
					Prudul26A020756P1	WGD or Segmental
					Prudul26A026577P1	WGD or Segmental
					Prudul26A027313P1	WGD or Segmental
					Prudul26A031139P1	WGD or Segmental
					ZH00573.t1	Dispersed
					ZH02330.t1	WGD or Segmental
					ZH02836.t1	WGD or Segmental
					ZH03121.t1	WGD or Segmental
					ZH05536.t1	Dispersed
					ZH07990.t1	Dispersed
					ZH09204.t1	WGD or Segmental
					ZH09695.t1	WGD or Segmental
					ZH09849.t1	WGD or Segmental
					ZH11204.t1	WGD or Segmental
					ZH14857.t1	Dispersed
					ZH15080.t1	WGD or Segmental
					ZH15978.t1	WGD or Segmental
					ZH17154.t1	WGD or Segmental
					ZH17680.t1	Dispersed
					ZH20100.t1	WGD or Segmental
					ZH24921.t1	WGD or Segmental
					ZH25906.t1	WGD or Segmental
					ZH26034.t1	WGD or Segmental
					ZH26117.t1	WGD or Segmental
					Tandem	#N/A
					Tandem	#N/A
					WGD or Segmental	#N/A
					WGD or Segmental	gene-ALMOND_2B017391
					WGD or Segmental	#N/A
					WGD or Segmental	#N/A
					Dispersed	#N/A
					WGD or Segmental	rna-ALMOND_2B002291
					Dispersed	#N/A
					WGD or Segmental	rna-ALMOND_2B027313
					WGD or Segmental	rna-ALMOND_2B015861
					WGD or Segmental	rna-ALMOND_2B027313
					WGD or Segmental	#N/A
					WGD or Segmental	rna-ALMOND_2B012015
					WGD or Segmental	#N/A
					WGD or Segmental	#N/A
					Dispersed	#N/A
					WGD or Segmental	rna-ALMOND_2B018526
					WGD or Segmental	rna-ALMOND_2B005421
					WGD or Segmental	#N/A
					WGD or Segmental	#N/A
					WGD or Segmental	Pfe03g2673
					WGD or Segmental	#N/A
					Dispersed	#N/A
					WGD or Segmental	#N/A
					Dispersed	#N/A
					WGD or Segmental	Pfe05g1979
					Dispersed	#N/A
					WGD or Segmental	Pfe04g1655
					WGD or Segmental	Pfe03g3351
					WGD or Segmental	Pfe04g1655
					WGD or Segmental	#N/A
					WGD or Segmental	Pfe02g3230
					WGD or Segmental	#N/A
					WGD or Segmental	#N/A
					WGD or Segmental	Pfe05g0981
					WGD or Segmental	Pfe05g2120
					WGD or Segmental	#N/A
					Dispersed	#N/A
					WGD or Segmental	#N/A
					Dispersed	#N/A
					WGD or Segmental	Pka03g2505
					WGD or Segmental	#N/A
					Dispersed	#N/A
					WGD or Segmental	#N/A
					WGD or Segmental	#N/A
					Dispersed	#N/A
					WGD or Segmental	Pka05g1919
					Dispersed	#N/A
					Dispersed	#N/A
					WGD or Segmental	Pka03g3171
					WGD or Segmental	Pka04g1579
					WGD or Segmental	#N/A
					WGD or Segmental	Pka02g2895
					WGD or Segmental	#N/A
					WGD or Segmental	#N/A
					Dispersed	#N/A
					WGD or Segmental	Pka05g0942
					WGD or Segmental	Pka05g2052
					WGD or Segmental	#N/A
					WGD or Segmental	#N/A
					WGD or Segmental	Pmi03g2636
					Dispersed	#N/A
					WGD or Segmental	#N/A
					WGD or Segmental	#N/A
					WGD or Segmental	#N/A
					Dispersed	#N/A
					WGD or Segmental	Pmi05g2009
					Dispersed	#N/A
					Dispersed	#N/A
					WGD or Segmental	Pmi03g3335
					WGD or Segmental	Pmi04g1663
					WGD or Segmental	#N/A
					WGD or Segmental	Pmi02g3011
					WGD or Segmental	#N/A
					Dispersed	#N/A
					WGD or Segmental	Pmi05g1002
					WGD or Segmental	Pmi05g2148
					WGD or Segmental	#N/A
					WGD or Segmental	#N/A
					WGD or Segmental	PmuVar_Chr4_2658
					Dispersed	#N/A
					WGD or Segmental	#N/A
					WGD or Segmental	#N/A
					WGD or Segmental	#N/A
					Dispersed	#N/A
					WGD or Segmental	PmuVar_Chr7_1128
					Dispersed	#N/A
					WGD or Segmental	PmuVar_Chr4_1948
					WGD or Segmental	#N/A
					WGD or Segmental	PmuVar_Chr4_0534
					WGD or Segmental	PmuVar_Chr5_3217
					WGD or Segmental	#N/A
					WGD or Segmental	#N/A
					WGD or Segmental	PmuVar_Chr4_0534
					WGD or Segmental	PmuVar_Chr7_0068
					WGD or Segmental	PmuVar_Chr7_1285
					WGD or Segmental	#N/A
					WGD or Segmental	#N/A
					WGD or Segmental	PruarM.3G344100.t1.p1
					Dispersed
					WGD or Segmental
					WGD or Segmental
					Dispersed
					WGD or Segmental	PruarM.5G254100.t1.p1
					WGD or Segmental
					Dispersed
					WGD or Segmental	PruarM.2G306400.t1.p1
					WGD or Segmental	PruarM.4G207100.t1.p1
					WGD or Segmental	PruarM.2G459000.t1.p1
					WGD or Segmental
					WGD or Segmental
					WGD or Segmental	PruarM.5G133900.t1.p1
					WGD or Segmental	PruarM.5G268800.t1.p1
					WGD or Segmental
					#N/A
					WGD or Segmental
					Dispersed	#N/A
					Dispersed	#N/A
					Dispersed	#N/A
					WGD or Segmental	gnl|WGS:PJQY|mrna.Pyn_36116
					WGD or Segmental	#N/A
					WGD or Segmental	#N/A
					WGD or Segmental	gnl|WGS:PJQY|mrna.Pyn_18199
					WGD or Segmental	gnl|WGS:PJQY|mrna.Pyn_35378
					WGD or Segmental	gnl|WGS:PJQY|mrna.Pyn_29378
					Dispersed	#N/A
					WGD or Segmental	gnl|WGS:PJQY|mrna.Pyn_06597
					WGD or Segmental	#N/A
					Dispersed	#N/A
					WGD or Segmental	gnl|WGS:PJQY|mrna.Pyn_25954
					WGD or Segmental	#N/A
					Dispersed	#N/A
					WGD or Segmental	#N/A
					WGD or Segmental	gnl|WGS:PJQY|mrna.Pyn_07551
					WGD or Segmental	#N/A
					WGD or Segmental	gnl|WGS:PJQY|mrna.Pyn_25455
					Dispersed	#N/A
					Dispersed	#N/A
					Dispersed	#N/A
					WGD or Segmental	ZH09204.t1
					WGD or Segmental	ZH25906.t1
					WGD or Segmental	ZH09849.t1
					Dispersed	#N/A
					Dispersed	#N/A
					WGD or Segmental	#N/A
					WGD or Segmental	ZH26034.t1
					WGD or Segmental	#N/A
					WGD or Segmental	ZH15080.t1
					Dispersed	#N/A
					WGD or Segmental	#N/A
					WGD or Segmental	ZH17154.t1
					WGD or Segmental	ZH24921.t1
					Dispersed	#N/A
					WGD or Segmental	#N/A
					WGD or Segmental	#N/A
					WGD or Segmental	#N/A
					WGD or Segmental	#N/A
					WGD or Segmental	#N/A
